# Supplementary material for: Shannon entropy approach reveals relevant genes in Alzheimer’s disease
Source: PLoS One. 2019 Dec 31;14(12):e0226190. doi: 10.1371/journal.pone.0226190 (PMC6938408; doi:10.1371/journal.pone.0226190)
Supplement: S4 Table — (XLSX) [file pone.0226190.s004.xlsx]

## Sheet: C1
S4 Table. The gene membership per community found by means of the proposed method.
1	FTL
2	BEX3
3	DYNLL1
4	LOC101060363///PPIA
5	COX6A1
6	PPIA
7	RTN3
8	COX6C
9	PRKACB
10	ITPKB
11	ATP5A1
12	DNAJC6
13	ARL6IP1
14	SASH1
15	WAS
16	OAT
17	TROVE2
18	AASDHPPT
19	MGST3
20	GHITM
21	CTBP2
22	CTDSP2
23	COX7B
24	UQCRQ
25	TCF7L2
26	UQCRHL///UQCRH
27	FXYD1
28	NDUFB1
29	TM2D3
30	RNF11
31	BEX4
32	PAX6
33	HSDL2
34	PAPSS1
35	ARMCX6
36	RASL12
37	IARS
38	FAM3C
39	FAM189A2
40	KIAA0485
41	ALDH5A1
42	NDUFB5
43	NDUFA6
44	DLD
45	SHC1
46	SEC31A
47	ACLY
48	DKFZP586I1420
49	MRPL20
50	SNRK
51	CD200
52	GNA12
53	TLK1
54	ARFGEF2
55	MRPL3
56	EIF3M
57	EBAG9
58	WBP1L
59	LRP10
60	DDAH2
61	RNF38
62	SNU13///ANXA2
63	ITGB5
64	RIN3
65	THYN1
66	SLC38A10
67	C3orf14
68	ARHGEF40
69	ZMAT3
70	DDX27
71	SEMA3F

## Sheet: C2
1	TUBB2A
2	GPM6A
3	MDH1
4	HLA-A
5	RPSAP19///RPSAP9///SNORA6///RPSAP58///SNORA62///RPSA
6	RPL5///SNORD21
7	LDHA
8	FABP7
9	ATP5C1
10	NDFIP1
11	ARMC2-AS1///ATP5J2
12	APLP2
13	PDHB
14	PFKM
15	SLC6A1
16	ITPK1
17	ATP9A
18	UQCRC1
19	FBXW4
20	ASTN1
21	TBC1D9
22	DMXL2
23	PPP2R2B
24	NDUFA2
25	HSD17B7
26	TIMM17A
27	CLDN5
28	DCTN3
29	LOC101930583///GOLGA8B///GOLGA8A
30	ISCA1
31	CCNH
32	SNRPA1
33	MEAF6
34	ATPIF1
35	ECHS1
36	HLTF
37	ADGRL3
38	TCERG1
39	GGCT

## Sheet: C3
1	ABR
2	CYP46A1
3	RPL11
4	RPS3
5	RPS9
6	RHOA
7	PFDN5
8	RPL12
9	SNORA68///RPL18A
10	NCL
11	RPL35
12	RPL8
13	MARK4
14	HNRNPU
15	DPP6
16	RPL18
17	YTHDC1
18	STK24
19	RAB15
20	RPL36
21	KATNB1
22	TOB1
23	PRR36
24	MMP24-AS1
25	ANP32A
26	MSRA
27	ERBB4
28	ZNF532
29	CXADR
30	CHD1L
31	COL4A2
32	MTMR1
33	FAM53C
34	MRFAP1L1
35	CTSD
36	SP3
37	PCM1
38	CACNB3
39	KPNA6
40	CHKA

## Sheet: C4
1	IDS
2	PLXNA1
3	KCMF1
4	RTN2
5	KCNN1
6	EGR4
7	RTFDC1
8	PSD
9	SRSF1
10	PANK2

## Sheet: C5
1	ACTB
2	MID1IP1
3	CAPN2
4	PDXK
5	ATP1B3
6	PADI2
7	APOE
8	ATP6V1G2-DDX39B///SNORD84///DDX39B
9	PPP1CC
10	PYGB
11	AP2B1
12	ARPC4
13	FKBP8
14	KRT10
15	AGPAT1
16	NRSN2
17	TCF25
18	ACTR1A
19	SDC3
20	HECA
21	DDX41
22	PPP1CB
23	ARFGAP2
24	CHD8
25	ADORA1
26	PEPD
27	OGDH
28	NUCB1
29	NASP
30	LOC644172///MAPK8IP1
31	UBE2B
32	ZC3H14
33	ARL6IP4
34	WDR13
35	PSMD11
36	ALDH1L1
37	CHMP1A
38	SPTSSA

## Sheet: C6
1	MT2A
2	MT1HL1
3	MT1F
4	MT1E
5	MT1X
6	MT1H
7	MT1G
8	IRS2
9	DUSP1
10	KLHL2
11	RGS1
12	LOC101930416///LOC101929792///LOC100996724///PDE4DIP
13	FAM171A1
14	MT1M
15	NFIB
16	SEC14L1
17	NCK2
18	MSX1
19	IL17RB
20	DTX4
21	DPP8
22	CHPT1
23	CDC42BPA
24	ETS2
25	CD163
26	RFC5
27	RNF24
28	RSL1D1

## Sheet: C7
1	NDRG2
2	ACTR3
3	JTB
4	TGIF2-C20orf24///C20orf24
5	GNG5
6	STAU1
7	BLOC1S1
8	MRPL49
9	UBE2D2
10	ALOX5AP
11	RAB29
12	GLRX5
13	DDOST
14	TMEM70

## Sheet: C8
1	GPM6B
2	H3F3AP4///H3F3B///H3F3A
3	CDK2AP1
4	SNN
5	CEBPB
6	GTF3A
7	ZFP36L2
8	KARS
9	FLOT1
10	AFTPH
11	TRAM1
12	LOC101929356///ARL5A
13	FADS2
14	ALDH3A2
15	PLPP1
16	PPP1R1A
17	KBTBD11
18	DYNLT1
19	EPS8
20	SPHAR///RAB4A
21	RAP1B
22	FAM189B
23	HNRNPAB
24	SIAH1
25	APPBP2
26	VCL
27	DEXI
28	BDH2
29	MCUR1
30	CLCN6
31	HSD17B10
32	TENM4
33	LIMS4///LIMS3///LIMS1

## Sheet: C9
1	CAMK2N1
2	OLFM1
3	SNORA64///RPS2
4	COX5B
5	MICAL2
6	PCSK1N
7	PACSIN2
8	PTK2
9	CCDC85B
10	PNISR
11	PGBD5
12	STX16
13	PURA
14	MSRB2
15	CABP1
16	GFOD1
17	MGLL
18	PUF60
19	CXCL14
20	SRGAP3
21	TACC1
22	MIR4784///MZT2A///MZT2B
23	HBS1L
24	TMEM158
25	VPS51
26	F8A3///F8A2///F8A1
27	FASN
28	SAFB2
29	DCXR
30	NLGN4X
31	MAEA
32	MZT2A///MZT2B///PHGDH
33	CREBL2
34	ELAVL1
35	ICAM5
36	CDC34
37	AHCYL2
38	EIF3G
39	TXNL4A
40	HEXIM1
41	REPIN1
42	RNF44
43	UBE2S
44	MRPL23
45	PMPCB
46	TNFRSF25
47	PRR7
48	ZMIZ1
49	REV3L
50	ZNF22
51	C10orf76
52	IMPDH2
53	RALGPS1
54	HIGD2A
55	DHX30
56	SDR39U1
57	CYBA
58	SLC30A3
59	RAB11FIP3
60	TBC1D1
61	ATR
62	C1orf21
63	ZC3H13
64	DNAJC11
65	SEPT5-GP1BB
66	NOL9
67	PPL

## Sheet: C10
1	UBA1
2	DYNC1H1
3	SLC4A5///DCTN1
4	NDUFV1
5	ATP5G2
6	GRINA
7	ID1
8	PSMC5
9	PFDN2
10	CUEDC2
11	ASCL1
12	BCAP31
13	PIN1
14	SH3GLB1
15	DDX21
16	NDUFA10
17	BSG
18	ITPA
19	NAXD
20	NUTF2P4///NUTF2
21	C12orf10
22	STAG1
23	CORO1C
24	APBB1

[truncated: 117 more sheets: C11, C12, C13, C14, C15, C16, C17, C18, C19, C20, C21, C22, C23, C24, C25, C26, C27, C28, C29, C30 …]
