# Supplementary material for: Shannon entropy approach reveals relevant genes in Alzheimer’s disease
Source: PLoS One. 2019 Dec 31;14(12):e0226190. doi: 10.1371/journal.pone.0226190 (PMC6938408; doi:10.1371/journal.pone.0226190)
Supplement: S5 Table — (XLSX) [file pone.0226190.s005.xlsx]

## Sheet: C1
S5A Table. In the following table is reported the list of genes belonging to C1 community with some features. In particular for each genes we reported: the contribution to the eigengene, the correlation with NFT and MMSE with relative p-values. In yellow we indicated the hubs gene of the community.
GENES	Weigth in PCA1	Correlation with NFT	P-values	Correlation with MMSE	P-values
FTL	0.68969579	0.63722709	0.001424670	-0.4371315	0.041920777
ITPKB	0.10833514	0.10714361	0.635083896	-0.5041639	0.016732006
SASH1	0.09141183	0.46479145	0.029297517	-0.3028742	0.170649853
WAS	0.06736714	0.16416464	0.465372269	-0.4484811	0.036309178
CTBP2	0.06518430	0.47319708	0.026129583	-0.3217655	0.144212291
TROVE2	0.06408957	0.35245268	0.107667227	-0.3039051	0.169126393
CTDSP2	0.06157029	0.35646456	0.103444502	-0.4723408	0.026439238
PAX6	0.04958705	0.43571801	0.042664548	-0.5886313	0.003952764
TCF7L2	0.04760818	0.27439099	0.216543806	-0.4962447	0.018822814
HSDL2	0.03625065	0.16429814	0.465004439	-0.3044488	0.168326721
ARMCX6	0.03556697	0.30885524	0.161942282	-0.2030830	0.364703664
KIAA0485	0.02802668	0.16642053	0.459176858	-0.4937807	0.019514665
FXYD1	0.02602989	0.06500088	0.773814906	-0.2383135	0.285509077
RASL12	0.02574979	0.02856983	0.899567651	-0.5213359	0.012840349
FAM189A2	0.02506079	0.23291008	0.296897339	-0.5168798	0.013770947
DKFZP586I1420	0.02317854	0.23623030	0.289866836	-0.4604934	0.031031089
GNA12	0.02290889	0.43636158	0.042324643	-0.4413542	0.039758965
SHC1	0.02275151	0.37114876	0.089020933	-0.4703796	0.027159455
WBP1L	0.01884660	0.30975293	0.160662607	-0.5221484	0.012676339
LRP10	0.01636249	0.21214820	0.343216493	-0.6003319	0.003137229
RIN3	0.01621951	0.21665889	0.332809329	-0.6079737	0.002684925
SLC38A10	0.01573114	0.49617508	0.018842092	-0.5090741	0.015532931
ITGB5	0.01565853	0.28961409	0.191094895	-0.6257659	0.001839808
DDX27	0.01542675	0.52922950	0.011318006	-0.4450016	0.037962776
DDAH2	0.01478494	0.11010594	0.625702530	-0.5830810	0.004397592
ARHGEF40	0.01318965	0.05480126	0.808610997	-0.4728987	0.026237146
SEMA3F	0.01242636	0.26463357	0.233986770	-0.5296246	0.011245877
ZMAT3	-0.01193643	-0.50468239	0.016601966	0.3979559	0.066619741
RNF38	-0.01575265	-0.21056160	0.346922233	0.2137336	0.339537090
C3orf14	-0.01575635	-0.40534010	0.061277322	0.4615591	0.030593880
EIF3M	-0.01622664	-0.31564115	0.152443275	0.2185795	0.328435822
SNU13///ANXA2	-0.01816464	-0.53319277	0.010611314	0.4428248	0.039026905
THYN1	-0.01856064	-0.50412911	0.016740766	0.4064973	0.060470676
EBAG9	-0.01986805	-0.53483450	0.010329371	0.2576640	0.246992865
MRPL3	-0.02024861	-0.49013430	0.020575932	0.4407834	0.040046001
TLK1	-0.02141784	-0.44789411	0.036584076	0.2944989	0.183378795
ARFGEF2	-0.02169329	-0.61727629	0.002209586	0.4122585	0.056574792
CD200	-0.02206267	-0.41880342	0.052385884	0.4555541	0.033122446
MRPL20	-0.02249212	-0.40599537	0.060819543	0.4490269	0.036054994
ACLY	-0.02266807	-0.47722577	0.024711291	0.3172840	0.150203727
SEC31A	-0.02298759	-0.44840553	0.036344461	0.3660841	0.093815674
SNRK	-0.02320066	-0.61426224	0.002355120	0.3846679	0.077114946
ALDH5A1	-0.02363492	-0.41734053	0.053300736	0.2714735	0.221665982
NDUFA6	-0.02377791	-0.38508156	0.076770555	0.1465892	0.515071872
NDUFB5	-0.02605500	-0.33759526	0.124403764	0.4521014	0.034649264
DLD	-0.02755557	-0.46250993	0.030207906	0.4586037	0.031818511
FAM3C	-0.03445547	-0.34040067	0.121108641	0.4057348	0.061001278
IARS	-0.03649009	-0.34673579	0.113900149	0.3792300	0.081750784
PAPSS1	-0.03710909	-0.63277318	0.001575390	0.4620913	0.030377348
RNF11	-0.04995236	-0.48602758	0.021826202	0.5559257	0.007221432
NDUFB1	-0.05567420	-0.64888512	0.001086838	0.5023245	0.017200039
BEX4	-0.05585656	-0.50759145	0.015887408	0.3942782	0.069409013
TM2D3	-0.05951564	-0.56948427	0.005666654	0.3769022	0.083797696
UQCRQ	-0.05956819	-0.53025463	0.011131627	0.3828285	0.078660376
UQCRHL///UQCRH	-0.06003273	-0.43821687	0.041356567	0.3671961	0.092746925
COX7B	-0.06218870	-0.43910767	0.040897942	0.5023355	0.017197200
GHITM	-0.06935337	-0.39096546	0.071996333	0.3749259	0.085565418
OAT	-0.07019630	-0.55685561	0.007104602	0.4471327	0.036943117
MGST3	-0.07038941	-0.52587468	0.011945882	0.4328141	0.044224792
AASDHPPT	-0.07524601	-0.47628105	0.025038226	0.3453934	0.115400874
ARL6IP1	-0.09137973	-0.54757440	0.008343595	0.3463337	0.114348164
DNAJC6	-0.10279749	-0.52218581	0.012668835	0.3378889	0.124055852
ATP5A1	-0.11329303	-0.41573867	0.054316550	0.3349137	0.127613202
PRKACB	-0.13229256	-0.35422270	0.105788935	0.2832887	0.201410006
COX6C	-0.15482875	-0.59468704	0.003510998	0.4410354	0.039919065
COX6A1	-0.19428839	-0.37383630	0.086551778	0.4941215	0.019417759
RTN3	-0.20347068	-0.38814614	0.074255130	0.3208448	0.145429259
LOC101060363///PPIA	-0.22529892	-0.54117934	0.009296860	0.4716993	0.026673104
PPIA	-0.22857972	-0.54487264	0.008735991	0.4233450	0.049622709
DYNLL1	-0.25224917	-0.38354455	0.078056004	0.3073416	0.164116107
BEX3	-0.31425221	-0.48296706	0.022797006	0.3911713	0.071833466

## Sheet: C2
S5B Table. In the following table is reported the list of genes belonging to C2 community with some features. In particular for each genes we reported: the contribution to the eigengene, the correlation with NFT and MMSE with relative p-values. In yellow we indicated the hubs gene of the community.
GENES	Weigth in PCA1	Correlation with NFT	P-values	Correlation with MMSE	P-values
TUBB2A	0.61070384	-0.3399143	0.1216753553	0.026449750	0.47231184
MDH1	0.37089060	-0.4379198	0.0415104095	0.090861365	0.36918136
GPM6A	0.34819496	-0.4369586	0.0420112074	0.021833426	0.48600440
LDHA	0.21777640	-0.5921893	0.0036879083	0.049671703	0.42326275
HLA-A	0.21488041	-0.3335709	0.1292425117	0.162016705	0.30880318
ATP5C1	0.15290503	-0.5582843	0.0069281567	0.036713711	0.44761853
NDFIP1	0.14559795	-0.5567506	0.0071177172	0.131474970	0.33175057
ARMC2-AS1///ATP5J2	0.13704088	-0.4187126	0.0524422990	0.065708992	0.39918204
FABP7	0.13682525	-0.3457105	0.1150451106	0.056765099	0.41197011
APLP2	0.11189880	-0.2981628	0.1777327695	0.089765171	0.37034957
PFKM	0.10791015	-0.3170224	0.1505587161	0.054053023	0.41615200
PDHB	0.09819408	-0.6671688	0.0006946509	0.012499547	0.52303389
SLC6A1	0.07578681	-0.6082610	0.0026690538	0.009372936	0.54069260
UQCRC1	0.07157581	-0.3699028	0.0901832242	0.061131746	0.40554807
ASTN1	0.06572769	-0.4617744	0.0305061491	0.015328881	0.50994005
ATP9A	0.06343259	-0.4138191	0.0555533717	0.858420430	0.04037314
TBC1D9	0.05796520	-0.4326856	0.0442948686	0.031228584	0.46001588
DMXL2	0.05493203	-0.3895388	0.0731327540	0.057083112	0.41148987
PPP2R2B	0.05272494	-0.4818713	0.0231528712	0.017183550	0.50238858
NDUFA2	0.04931306	-0.6212906	0.0020276000	0.066835720	0.39766699
TIMM17A	0.04642981	-0.4153767	0.0545481396	0.084408099	0.37621628
DCTN3	0.04146262	-0.2679365	0.2279825355	0.413630763	0.18352082
LOC101930583///GOLGA8B///GOLGA8A	0.04055618	-0.4750402	0.0254728644	0.026168551	0.47308887
CCNH	0.03934945	-0.6231395	0.0019481417	0.119616948	0.34168879
MEAF6	0.03832198	-0.4249701	0.0486618226	0.143676597	0.32217258
ATPIF1	0.03761613	-0.5705819	0.0055540392	0.052685950	0.41832144
SNRPA1	0.03749951	-0.5914913	0.0037386612	0.123810238	0.33809659
ISCA1	0.03214656	-0.5882243	0.0039840473	0.011626506	0.52756264
ADGRL3	0.03049764	-0.3476465	0.1128901334	0.088453440	0.37176149
HLTF	0.02943986	-0.4502226	0.0355030672	0.010785234	0.53219778
TCERG1	0.02534720	-0.5579570	0.0069682539	0.195321295	0.28699514
ECHS1	0.02409694	-0.2295302	0.3041612665	0.348538857	0.20987256
GGCT	0.02304201	-0.4228706	0.0499059294	0.031151805	0.46020123
CLDN5	-0.03808068	0.1101612	0.6255280386	0.731592966	-0.07754566
HSD17B7	-0.05356794	0.3270098	0.1374180588	0.066541855	-0.39806025
FBXW4	-0.07035509	0.2999798	0.1749776697	0.127754760	-0.33479659
ITPK1	-0.08774939	0.5212084	0.0128662480	0.415427406	-0.18282767
RPL5///SNORD21	-0.16968582	0.3959999	0.0680924343	0.014275411	-0.51456575
RPSAP19///RPSAP9///SNORA6///RPSAP58///SNORA62///RPSA	-0.25738770	0.4735090	0.0260175042	0.192201614	-0.28892453
