# Supplementary material for: Shannon entropy approach reveals relevant genes in Alzheimer’s disease
Source: PLoS One. 2019 Dec 31;14(12):e0226190. doi: 10.1371/journal.pone.0226190 (PMC6938408; doi:10.1371/journal.pone.0226190)
Supplement: S6 Table — (XLSX) [file pone.0226190.s006.xlsx]

## Sheet: Sheet1
Table S6. In the following table is reported the list of the found communities through the proposed method, with some features. In particular for each community we reported: the correlation with MMSE and NFT and relative p-value. In yellow we indicated the communities C1 and C2 significantly associated with both clinical features.
Communities	Correlatio with MMSE	P-value	Correlation with NFT	P-value
C1	-0.455601	0.033102	0.584574	0.00427399
C2	0.478356	0.0243246	-0.463215	0.0299242
C3	0.045115	0.841983	0.0119137	0.958035
C4	0.00626697	0.977918	-0.383832	0.0778141
C5	-0.266695	0.230228	-0.0758516	0.737254
C6	0.335599	0.126788	0.14983	0.505721
C7	0.109532	0.627517	0.425459	0.0483753
C8	0.377404	0.0833536	0.345444	0.115345
C9	-0.043971	0.845944	0.228663	0.306042
C10	-0.322873	0.142758	0.0694445	0.758782
C11	-0.0515349	0.819832	0.385907	0.076087
C12	0.032773	0.884881	-0.0391067	0.86282
C13	0.0852612	0.705984	-0.159167	0.479248
C14	-0.0233103	0.917989	-0.289112	0.1919
C15	0.502018	0.0172791	0.130018	0.564142
C16	-0.193027	0.389422	-0.254062	0.253895
C17	-0.317092	0.150464	-0.0868073	0.700888
C18	0.178487	0.426774	-0.0360088	0.873599
C19	-0.0114345	0.959721	-0.155444	0.48972
C20	0.038088	0.866362	-0.298732	0.176867
C21	-0.516896	0.0137674	-0.024851	0.912589
C22	-0.3014	0.172845	0.686768	0.000415345
C23	-0.519564	0.0132041	-0.125148	0.578947
C24	0.0373634	0.868883	0.0477907	0.832736
C25	0.462241	0.0303168	0.0078799	0.972237
C26	-0.0857283	0.704443	-0.281236	0.204836
C27	-0.263659	0.235779	0.0655691	0.771888
C28	-0.429778	0.045903	0.214529	0.337699
C29	-0.0613361	0.786273	0.456199	0.0328434
C30	0.0794419	0.725272	-0.287595	0.194347
C31	0.0344595	0.878998	-0.0112116	0.960506
C32	0.0912775	0.686225	0.386347	0.0757245
C33	0.310501	0.159602	0.169465	0.450885
C34	0.0857684	0.704311	0.025028	0.911968
C35	0.158277	0.481742	-0.157186	0.484806
C36	-0.0554581	0.806359	-0.443906	0.0384955
C37	0.319682	0.146976	0.0486361	0.829818
C38	-0.359674	0.100155	-0.0738354	0.744009
C39	-0.0840092	0.71012	0.400083	0.0650456
C40	0.190545	0.395666	0.31427	0.15433
C41	-0.225526	0.312906	0.222243	0.32019
C42	-0.0435548	0.847385	-0.0666449	0.768243
C43	0.481678	0.0232163	-0.243284	0.275277
C44	0.0668749	0.767465	-0.0100466	0.964607
C45	0.114977	0.610397	-0.33722	0.12485
C46	0.367288	0.0926589	0.0996764	0.65897
C47	0.181496	0.41889	-0.127502	0.57177
C48	0.391768	0.071363	-0.059067	0.794012
C49	0.473013	0.0261959	0.147031	0.513792
C50	-0.211471	0.344795	0.0187719	0.933919
C51	0.0780012	0.730073	-0.277166	0.211745
C52	-0.196348	0.381158	-0.164085	0.465592
C53	-0.158546	0.480988	-0.0345642	0.878633
C54	0.187539	0.403299	-0.0225725	0.920577
C55	-0.118725	0.598727	-0.0938214	0.677928
C56	-0.424268	0.0490751	0.614639	0.00233652
C57	-0.188486	0.400885	0.555922	0.00722193
C58	-0.0186688	0.934281	0.306103	0.16591
C59	-0.28254	0.202656	0.47959	0.0239082
C60	0.349095	0.111297	-0.464536	0.0293982
C61	0.0818259	0.71735	-0.489548	0.0207507
C62	0.307319	0.164149	-0.549804	0.00803086
C63	-0.030459	0.892962	0.51963	0.0131904
C64	0.11201	0.619703	-0.393732	0.0698309
C65	-0.0557189	0.805465	-0.479978	0.0237782
C66	-0.332602	0.130427	-0.463989	0.0296153
C67	0.161727	0.472115	-0.198491	0.375878
C68	-0.167982	0.454915	0.213227	0.34071
C69	0.264601	0.234046	-0.297892	0.178145
C70	0.24288	0.276101	-0.442841	0.0390191
C71	0.042795	0.850018	-0.0764366	0.735298
C72	0.189199	0.399073	-0.371285	0.0888941
C73	0.112629	0.617756	-0.196717	0.380246
C74	0.0733556	0.745619	-0.331474	0.131816
C75	0.21723	0.331505	-0.435447	0.0428084
C76	0.114879	0.610704	-0.50433	0.0166904
C77	-0.334748	0.127813	0.363771	0.096068
C78	-0.296063	0.180953	0.100588	0.656036
C79	-0.0455949	0.840323	0.114093	0.613164
C80	-0.0962632	0.669998	-0.146677	0.514816
C81	-0.546683	0.00847141	0.0224898	0.920867
C82	0.265911	0.231652	-0.297346	0.178982
C83	-0.0773905	0.732111	0.327794	0.136422
C84	-0.325891	0.138848	0.408737	0.0589327
C85	-0.197245	0.378943	0.546362	0.0085178
C86	-0.0874585	0.698745	0.354393	0.105609
C87	0.299549	0.175629	-0.468837	0.0277369
C88	-0.244676	0.272453	0.618748	0.00214135
C89	-0.303885	0.169157	0.410692	0.0576144
C90	-0.334201	0.128477	0.373196	0.0871351
C91	-0.0396657	0.860878	0.555369	0.00729207
C92	-0.166195	0.459796	-0.357971	0.10189
C93	0.167969	0.45495	-0.0541076	0.810991
C94	0.0895229	0.691967	-0.198592	0.375629
C95	-0.203944	0.36263	0.327076	0.137334
C96	-0.451951	0.0347172	0.343537	0.1175
C97	-0.50299	0.0170295	0.264218	0.234749
C98	0.353764	0.106274	0.0317304	0.888521
C99	0.529889	0.0111978	-0.398885	0.0659291
C100	-0.0268122	0.905719	0.163207	0.468014
C101	0.357986	0.101876	-0.314492	0.154024
C102	0.374093	0.086319	-0.0384059	0.865257
C103	-0.390388	0.0724544	0.335845	0.126492
C104	-0.355519	0.104428	0.425295	0.0484716
C105	0.312819	0.156345	-0.0737016	0.744458
C106	0.483114	0.0227495	-0.361624	0.0981942
C107	0.359461	0.10037	-0.420031	0.0516277
C108	-0.312595	0.156658	0.327156	0.137232
C109	0.317587	0.149794	-0.355309	0.104648
C110	0.309718	0.160712	-0.43322	0.044004
C111	-0.00196308	0.993082	0.0712133	0.75282
C112	-0.275294	0.214974	0.468217	0.0279716
C113	0.217852	0.330089	0.0210266	0.926002
C114	-0.272462	0.219922	0.41682	0.0536292
C115	0.472592	0.0263481	-0.24223	0.277428
C116	-0.167481	0.45628	-0.0389714	0.863291
C117	-0.0591465	0.79374	0.34456	0.11634
C118	-0.0511429	0.821181	0.23025	0.302605
C119	0.305055	0.167438	-0.171423	0.445591
C120	-0.3205	0.145886	0.240896	0.280163
C121	0.453011	0.0342416	0.0687935	0.760979
C122	-0.174113	0.438376	0.207792	0.353447
C123	-0.241266	0.279402	-0.0713533	0.752349
C124	-0.315176	0.153081	-0.120052	0.594619
C125	-0.0937825	0.678055	0.439661	0.040615
C126	0.0935118	0.678936	0.399781	0.0652672
C127	0.0421142	0.852378	-0.134571	0.550455
