# Supplementary material for: Shannon entropy approach reveals relevant genes in Alzheimer’s disease
Source: PLoS One. 2019 Dec 31;14(12):e0226190. doi: 10.1371/journal.pone.0226190 (PMC6938408; doi:10.1371/journal.pone.0226190)
Supplement: S7 Table — (XLSX) [file pone.0226190.s007.xlsx]

## Sheet: power
S7A Table. In the following tables are reported lists of the detected mudules by means of WGCNA for different beta threshold values. In particular for each module we reported: correlation values with NFT and MMSE with relative p-value. In yellow we highlighted moduels significantly associated with both clinical features.
Beta = 6 (21 Modules, blue module 637 genes, intersection with C1 and C2 equal to 86 genes)						Beta = 7 (21 Modules, blue module 589 genes, intersection with C1 and C2 equal to 76 genes)						Beta = 8 (19 Modules, blue module 499 genes, intersection with C1 C2 equal to 88 geni)						Beta = 9 (16 Modules, blue module 507 genes, intersection with C1 and C2 equal to 79 genes)						Beta = 10 (16 Modules, blue module 523 genes, intersection with C1 and C2 87 genes)						Beta = 11 (15 Modules, blue module 429 genes, intersection with C1 and C2 equal to 76 genes)
MODULES	NFT Pvalue	NFT correlation	MMSE Pvalue	MMSE correlation		MODULES	NFT Pvalue	NFT correlation	MMSE Pvalue	MMSE correlation		MODULES	NFT Pvalue	NFT correlation	MMSE Pvalue	MMSE correlation		MODULES	NFT Pvalue	NFT correlation	MMSE Pvalue	MMSE correlation		MODULES	NFT Pvalue	NFT correlation	MMSE Pvalue	MMSE correlation		MODULES	NFT Pvalue	NFT correlation	MMSE Pvalue	MMSE correlation
turquoise	0.007516395	0.553632049	0.26363947	-0.24908105		turquoise	0.007038315	0.5573889	0.26510582	-0.24834180		turquoise	0.007538647	0.55346206	0.26984369	-0.245970850		turquoise	0.005645516	0.56968891	0.305599426	-0.22886690		turquoise	0.007073484	0.55710543	0.27907315	-0.241426646		turquoise	0.006703888	0.56014440	0.28060235	-0.24068290
blue	0.043454040	0.431793739	0.04343247	0.43184302		blue	0.043784291	0.4336258	0.03392547	-0.45372288		blue	0.023882865	0.47966510	0.04713387	-0.427606192		blue	0.021348285	0.48757451	0.045654893	-0.43022170		yellow	0.071992030	0.39097089	0.04828857	-0.425608041		brown	0.072791059	0.38996601	0.06689636	-0.39758600
green	0.058571500	-0.409269088	0.90316566	0.02754155		pink	0.123654415	-0.3382285	0.79772845	0.05797926		cyan	0.088003956	0.37224888	0.96765667	-0.009180492		green	0.133276301	0.33029780	0.870111680	-0.03701041		blue	0.020080178	0.49181835	0.04148452	-0.437969714		blue	0.025761001	0.47422694	0.03857622	-0.44374099
yellow	0.045757351	-0.430038404	0.27651355	0.24267728		yellow	0.021957694	-0.4856067	0.19474139	0.28735220		yellow	0.047314595	-0.42729097	0.38379373	0.195284388		yellow	0.054469972	-0.41549875	0.475231321	0.16060620		brown	0.032205904	-0.45768750	0.98373106	-0.004616984		green	0.575639737	0.12623160	0.15320758	-0.31508437
red	0.411639604	0.184290943	0.08467878	-0.37591329		black	0.354850726	0.2072001	0.07516861	-0.38702432		pink	0.339702321	0.21366215	0.05108659	-0.420915279		black	0.407974285	0.18571394	0.087443402	-0.37285931		red	0.364195084	0.20329394	0.06875345	-0.395132327		black	0.021967385	-0.48557579	0.19998156	0.28415140
pink	0.418095321	-0.181801376	0.34416851	0.21173964		lightyellow	0.451997212	-0.1690546	0.01145662	0.52847602		magenta	0.388973640	-0.19320648	0.22021252	0.272296816		cyan	0.743615721	-0.07395254	0.016586937	0.50474252		green	0.879200299	0.03440151	0.16167729	0.309040722		grey	0.500088521	0.15179595	0.03899693	0.44288551
black	0.536667773	0.139210181	0.20262541	0.28255791		greenyellow	0.409044132	-0.1852979	0.37241366	0.19990593		black	0.478424777	0.15946163	0.13296444	0.330548306		red	0.939739242	0.01711542	0.181544765	0.29568047		tan	0.225579570	0.26927437	0.39494316	0.190830994		red	0.512587344	-0.14744744	0.25418275	0.25391276
lightyellow	0.522130130	0.144161659	0.17740378	0.29837878		red	0.509896568	0.1483792	0.18768234	0.29175756		purple	0.203783721	0.28186418	0.43829119	0.174144522		magenta	0.171712923	0.30215855	0.636310983	0.10675741		magenta	0.090469888	-0.36959735	0.66501451	0.097803077		magenta	0.060349719	-0.40667181	0.91072085	0.02538402
magenta	0.131582089	-0.331663784	0.56146243	0.13090593		magenta	0.110718337	-0.3496249	0.62928688	0.10897207		green	0.006869909	0.55876259	0.31868320	-0.222918180		brown	0.084627075	0.37597111	0.049964411	-0.42277291		black	0.104359779	-0.35558495	0.40241992	0.187883791		yellow	0.022956668	-0.48247376	0.69508915	-0.08857128
lightgreen	0.032525470	-0.456938282	0.77759881	-0.06388613		brown	0.062028905	0.4042723	0.06796952	-0.39616188		brown	0.078837280	0.38261964	0.05975671	-0.407531377		salmon	0.349832601	0.20932249	0.006998837	-0.55770844		pink	0.681805322	-0.09263119	0.61039900	0.114976632		pink	0.846696773	-0.04375348	0.62781129	0.10943854
brown	0.073986958	0.388477442	0.05507779	-0.41455331		cyan	0.261488126	-0.2501704	0.31015212	-0.22677968		greenyellow	0.915662207	-0.02397409	0.62977366	0.108818276		pink	0.205142982	-0.28105347	0.118963220	0.34225696		cyan	0.245657042	0.25836870	0.10586980	-0.354146026		tan	0.287184557	0.23751019	0.01023568	-0.53538819
midnightblue	0.161274634	-0.309322973	0.77682045	0.06411532		tan	0.889684892	-0.0313971	0.53422885	0.14003645		lightgreen	0.039249481	-0.44237543	0.62039075	-0.111791036		grey	0.202219016	-0.28280194	0.759120650	-0.06934399		greenyellow	0.352664013	0.20812278	0.01084732	-0.531845762		greenyellow	0.171916241	-0.30202204	0.11671150	0.34423145
salmon	0.213642874	0.276063634	0.06977802	-0.39380004		purple	0.029455988	-0.4643903	0.65226690	-0.10176144		red	0.327628717	0.21893558	0.02565966	-0.474512170		purple	0.870692508	-0.03684355	0.708313334	0.08455574		purple	0.211193319	-0.27748783	0.12457834	0.337448134		cyan	0.232740610	0.26531448	0.09272969	-0.36721414
greenyellow	0.297050732	0.232838180	0.02322660	0.48164597		green	0.305866720	0.2287438	0.01817240	-0.49862867		midnightblue	0.175978968	-0.29931719	0.05846531	0.409426090		greenyellow	0.142781252	-0.32285532	0.092563861	0.36738756		grey	0.433661804	-0.17588267	0.80292301	-0.056461025		salmon	0.411011298	0.18453438	0.42692746	-0.17842894
cyan	0.349654468	-0.209398160	0.52614531	-0.14278769		lightcyan	0.149780059	-0.3175967	0.73333546	-0.07702379		salmon	0.107605663	0.35251034	0.08635745	0.374050221		tan	0.231299305	0.26610500	0.108768897	-0.35142498		salmon	0.142886896	-0.32277460	0.09621737	0.363619003		purple	0.003106596	-0.60081918	0.71590316	0.08226228
purple	0.246347172	0.258004325	0.01476666	-0.51237540		grey	0.213162247	-0.2763422	0.01624343	-0.50612909		tan	0.352577028	-0.20815956	0.35992452	-0.205071831		midnightblue	0.477679227	0.15972850	0.497806468	-0.1525956		midnightblue	0.426450134	0.17861023	0.45023772	-0.169703430
royalblue	0.246226181	-0.258068157	0.62796173	-0.10939097		salmon	0.236005549	-0.2635355	0.84249108	0.04496829		lightcyan	0.289104471	0.23659332	0.51272251	-0.147400697
tan	0.969115604	-0.008766184	0.62407703	0.11062100		royalblue	0.336370737	0.2151060	0.30575633	-0.22879465		grey60	0.197501085	-0.28565938	0.49115883	0.154935329
grey	0.236553315	-0.263238638	0.02201740	-0.48541630		midnightblue	0.082477154	0.3783990	0.38062814	-0.19656206		grey	0.558057597	-0.13203630	0.17853291	-0.297638778
grey60	0.127125154	0.335318369	0.35023117	0.20915327		lightgreen	0.125210584	-0.3369165	0.84198296	0.04511514
lightcyan	0.203837456	-0.281832066	0.64747761	0.10325607		grey60	0.182269759	0.2952124	0.11670368	0.34423836

## Sheet: sigmoid
S7B Table. In the following tables are reported lists of the detected mudules by means of WGCNA for different parameters of sigmoid function. In particular for each module we reported: correlation values with NFT and MMSE with relative p-value. In yellow we highlighted moduels significantly associated with both clinical features.
u=0.2, alfa = 5						u=0.4, alfa = 5						u=0.6, alfa = 5						u=0.8, alfa = 5						u=0.2, alfa = 10						u=0.4, alfa = 10						u=0.6, alfa = 10						u=0.8, alfa = 10 (20 Modules.Tellow module (454 geni) intersection with C1 and C2 equal to 84 genes)						u=0.2, alfa = 20
Modules	NFT Pvalue	NFT correlation	MMSE Pvalue	MMSE correlation		Modules	NFT Pvalue	NFT correlation	MMSE Pvalue	MMSE correlation		Modules	NFT Pvalue	NFT correlation	MMSE Pvalue	MMSE correlation		Modules	NFT Pvalue	NFT correlation	MMSE Pvalue	MMSE correlation		Modules	NFT Pvalue	NFT correlation	NFT Pvalue	NFT correlation		Modules	NFT Pvalue	NFT correlation	MMSE Pvalue	MMSE correlation		Modules	NFT Pvalue	NFT correlation	MMSE Pvalue	MMSE correlation		Modules	NFT Pvalue	NFT correlation	MMSE Pvalue	MMSE correlation		Modules	NFT Pvalue
turquoise	0.01221488	0.52448136	0.138728651	-0.3259841		turquoise	0.01174775	0.5269174469	0.1312010	-0.3319728		turquoise	0.01093921	0.53132782	0.15080857	-0.31683861		turquoise	0.008296174	0.54790797	0.132624992	-0.33082145		turquoise	0.01111611	0.53034063	0.13944553	-0.32542598		turquoise	0.011052979	0.530691428	0.47100112	-0.162128358		turquoise	0.005141547	0.57476747	0.20428851	-0.28156269		blue	0.006353029	0.56316053	0.258355068	-0.251767075		purple	0.006685445
blue	0.93338902	-0.01892272	0.159858204	-0.3103198		blue	0.99763287	-0.0006717301	0.2791841	-0.2413726		blue	0.71535485	0.08242770	0.02951199	0.46424896		magenta	0.222167436	0.27119033	0.517935157	-0.14560251		blue	0.82490875	0.05006031	0.01162135	0.52759022		yellow	0.008648298	-0.545467622	0.16153612	0.309139625		red	0.057219163	0.41128504	0.03690515	-0.44721294		yellow	0.025713113	0.47436160	0.041485922	-0.437967017		blue	0.011939694
brown	0.24336289	0.25958474	0.009936756	-0.5371830		brown	0.30967052	-0.2269995877	0.1145660	0.3461386		yellow	0.02585582	-0.47396090	0.20682044	0.28005792		blue	0.572664034	-0.12720846	0.432591243	-0.17628603		greenyellow	0.44022011	-0.17342317	0.88287739	0.03334721		brown	0.065089842	0.400022996	0.03482611	-0.451709270		purple	0.334699685	0.21583341	0.84761992	-0.04348698		pink	0.345247294	0.21127748	0.714430598	-0.082706629		brown	0.084546670
grey	0.17716421	-0.29853620	0.101256752	-0.3585904		yellow	0.03512688	-0.4510459600	0.6857282	-0.0914294		brown	0.12052592	0.34090250	0.20225436	-0.28278070		green	0.234021810	-0.26461446	0.180359760	0.29644828		brown	0.04214274	0.43670764	0.21781705	-0.27366155		blue	0.982615539	-0.004933604	0.34425810	0.211701227		brown	0.841124743	0.04536321	0.03327573	0.45520188		black	0.019864567	-0.49256121	0.283170757	0.239439422		turquoise	0.702415547
						grey	0.17892763	-0.2973808456	0.1059113	-0.354106		grey	0.68111453	-0.09284306	0.71345235	0.08300198		grey	0.828065111	-0.04914454	0.005895041	-0.56731270		red	0.17515751	0.29986059	0.04518146	-0.43107284		green	0.691243186	0.089743936	0.01227656	0.524165420		pink	0.423934715	-0.17956742	0.42459755	0.17931490		magenta	0.242818404	0.25987444	0.097238445	-0.362584713		black	0.413503109
												green	0.16090637	0.30958155	0.02191288	-0.48574993		yellow	0.528186276	0.14209119	0.152248965	-0.31578301		magenta	0.18576321	-0.29297467	0.63679370	-0.10660556		pink	0.242601766	-0.259989817	0.19655343	0.286238867		green	0.351571246	0.20858513	0.10053317	-0.35930097		turquoise	0.548352788	0.13527533	0.005321685	-0.572906479		red	0.639440139
												red	0.65278386	-0.10160036	0.56616939	0.12934830		red	0.169088629	-0.30393072	0.537910537	0.13878982		black	0.49604081	-0.15321554	0.89593944	0.02960730		red	0.977734055	0.006319235	0.19403544	-0.287787843		yellow	0.480471127	-0.15873023	0.03781562	0.44530634		lightcyan	0.441659848	-0.17288584	0.398172421	0.189554308		cyan	0.086266529
																		brown	0.375755185	-0.19854068	0.499672552	-0.15194158		pink	0.37844016	-0.19744868	0.59449933	0.12009036		cyan	0.043426412	0.434289907	0.96632627	0.009558322		greenyellow	0.075637754	-0.38645216	0.08414326	0.37651343		grey60	0.933075512	-0.01901197	0.008769658	-0.544645518		tan	0.166790778
																		salmon	0.168377928	0.30441392	0.113963903	0.34667850		yellow	0.41448906	-0.18318948	0.58575059	0.12292866		black	0.098575293	0.361242593	0.37850254	-0.197423360		magenta	0.033308735	-0.45512620	0.43148346	-0.17670398		brown	0.560709922	0.13115549	0.289614517	0.236350385		salmon	0.085973042
																		black	0.169400221	0.30371931	0.014669204	-0.51280517		green	0.20560389	0.28077939	0.08486341	-0.37570703		purple	0.035939791	0.449275268	0.37587889	-0.198490267		black	0.093354784	-0.36656252	0.30145703	0.23078260		greenyellow	0.095790696	-0.36405360	0.261589120	0.250119114		yellow	0.447267447
																		pink	0.150376177	0.31715687	0.310463187	-0.22663775		purple	0.08429649	0.37634142	0.34487520	-0.21143679		greenyellow	0.422642801	0.180060222	0.06056991	-0.406354281		blue	0.246028316	-0.25817259	0.78227319	0.06251101		green	0.068614915	0.39531362	0.994829639	0.001467219		midnightblue	0.716810281
																		tan	0.071593444	-0.39147532	0.367542155	0.20190890		grey	0.33911559	-0.21391581	0.06713809	0.3972637		tan	0.309452386	-0.227099258	0.62717717	0.109639142		tan	0.337682377	-0.21453655	0.20619954	0.28042579		salmon	0.058257993	0.40973324	0.152793352	-0.315385881		lightcyan	0.140706136
																		greenyellow	0.075132111	0.38706894	0.268914877	-0.24643356								salmon	0.827279031	-0.049372536	0.66154836	0.098876577		grey	0.078680768	-0.3828043	0.31485440	0.22464339		red	0.501143343	-0.15142694	0.664217148	0.098049844		grey60	0.093825102
																		purple	0.080767823	-0.3803633	0.890324441	-0.03121401								grey	0.612126021	0.114424512	0.11394262	-0.346697629								lightyellow	0.029072636	-0.46536367	0.649501372	-0.102623991		green	0.776928996
																															0.391096026	-0.192359582	0.02775297	-0.468794290								grey	0.748383457	-0.07253247	0.893694056	-0.030249634		magenta	0.058908932
																																										lightgreen	0.721909755	0.08045278	0.013042157	0.520347757		pink	0.014905775
																																										purple	0.033848782	-0.45389628	0.180203579	0.296549735		greenyellow	0.072890413
																																										cyan	0.086169590	0.37425737	0.204515948	-0.281427008		grey	0.862103103
																																										midnightblue	0.250950052	-0.25559082	0.164876939	0.306815077
																																										tan	0.018588032	-0.49709749	0.539511663	0.138248916
[truncated: 13 more columns]
